# Supplementary material for: Gut Dysbiosis Shaped by Cocoa Butter-Based Sucrose-Free HFD Leads to Steatohepatitis, and Insulin Resistance in Mice
Source: Nutrients. 2024 Jun 18;16(12):1929. doi: 10.3390/nu16121929 (PMC11207001; doi:10.3390/nu16121929)
Supplement: Supplementary file 1 [file nutrients-16-01929-s001.zip]

Archive with 1 entries (1 files):
- nutrients-2989252-Supplementary.pdf
